# Supplementary material for: Improved understanding of biofilm development by Piscirickettsia salmonis reveals potential risks for the persistence and dissemination of piscirickettsiosis
Source: Sci Rep. 2020 Jul 22;10:12224. doi: 10.1038/s41598-020-68990-4 (PMC7376020; doi:10.1038/s41598-020-68990-4)
Supplement: Supplementary file 2 — Supplementary tables. [file 41598_2020_68990_MOESM2_ESM.xlsx]

## Sheet: Table S1
Table S1. Tukey post hoc test for comparisons between treatments. Only comparisons of interest are shown. Values in bold indicate statistically significant differences with a P-value adjusted ≤ 0.05.
Specific biofilm formation (SBF) index
		95% confidence interval
Treatment comparisons	Differences of means	Lower bound	Upper bound	P-value adjusted
Psal-103 in AUSTRAL medium at 24h vs. Psal-104 in AUSTRAL medium at 24h	0.244	-0.472	0.959	1
Psal-103 in AUSTRAL medium at 48h vs. Psal-104 in AUSTRAL medium at 48h	0.381	-0.292	1055	0.998
Psal-103 in AUSTRAL medium at 72h vs. Psal-104 in AUSTRAL medium at 72h	-0.087	-0.760	0.586	1
Psal-103 in AUSTRAL medium at 96h vs. Psal-104 in AUSTRAL medium at 96h	0.119	-0.554	0.792	1
Psal-103 in AUSTRAL medium at 120h vs. Psal-104 in AUSTRAL medium at 120h	-0.083	-0.756	0.590	1
Psal-103 in AUSTRAL medium at 144h vs. Psal-104 in AUSTRAL medium at 144h	0.015	-0.658	0.688	1
Psal-103 in AUSTRAL medium at 168h vs. Psal-104 in AUSTRAL medium at 168h	-0.133	-0.806	0.541	1
Psal-103 in AUSTRAL medium at 192h vs. Psal-104 in AUSTRAL medium at 192h	-0.344	-1017	0.329	1
Psal-103 in AUSTRAL medium at 216h vs. Psal-104 in AUSTRAL medium at 216h	0.013	-0.702	0.728	1
Psal-103 in AUSTRAL medium at 240h vs. Psal-104 in AUSTRAL medium at 240h	-0.368	-1090	0.355	1
Psal-103 in AUSTRAL medium at 264h vs. Psal-104 in AUSTRAL medium at 264h	-0.650	-1365	0.065	0.178
Psal-103 in AUSTRAL medium at 288h vs. Psal-104 in AUSTRAL medium at 288h	-0.612	-1373	0.148	0.507
Psal-103 in AUSTRAL medium at 312h vs. Psal-104 in AUSTRAL medium at 312h	-0.800	-1561	-0.040	0.021
Psal-103 in AUSTRAL medium at 336h vs. Psal-104 in AUSTRAL medium at 336h	-0.550	-1315	0.215	0.823
Psal-103 in AUSTRAL medium at 360h vs. Psal-104 in AUSTRAL medium at 360h	-0.656	-1370	0.059	0.161
Psal-103 in AUSTRAL medium at 384h vs. Psal-104 in AUSTRAL medium at 384h	-0.854	-1592	-0.115	0.003
Psal-103 in AUSTRAL medium at 408h vs. Psal-104 in AUSTRAL medium at 408h	-0.458	-1188	0.272	0.979
Psal-103 in AUSTRAL medium at 432h vs. Psal-104 in AUSTRAL medium at 432h	-0.416	-1163	0.332	0.999
Psal-103 in AUSTRAL medium at 456h vs. Psal-104 in AUSTRAL medium at 456h	-0.642	-1373	0.089	0.257
Psal-103 in AUSTRAL medium at 480h vs. Psal-104 in AUSTRAL medium at 480h	-0.181	-0.927	0.566	1
Psal-103 in seawater at 24h vs. Psal-104 in seawater at 24h	0.093	-0.526	0.712	1
Psal-103 in seawater at 48h vs. Psal-104 in seawater at 48h	-0.095	-0.714	0.524	1
Psal-103 in seawater at 72h vs. Psal-104 in seawater at 72h	-0.102	-0.721	0.517	1
Psal-103 in seawater at 96h vs. Psal-104 in seawater at 96h	-0.082	-0.701	0.537	1
Psal-103 in seawater at 120h vs. Psal-104 in seawater at 120h	0.062	-0.557	0.681	1
Psal-103 in seawater at 144h vs. Psal-104 in seawater at 144h	0.104	-0.515	0.724	1
Psal-103 in seawater at 168h vs. Psal-104 in seawater at 168h	0.036	-0.588	0.660	1
Psal-103 in seawater at 192h vs. Psal-104 in seawater at 192h	-0.164	-0.783	0.455	1
Psal-103 in seawater at 216h vs. Psal-104 in seawater at 216h	-0.146	-0.765	0.473	1
Psal-103 in seawater at 240h vs. Psal-104 in seawater at 240h	0.146	-0.473	0.765	1
Psal-103 in seawater at 264h vs. Psal-104 in seawater at 264h	0.162	-0.457	0.781	1
Psal-103 in seawater at 288h vs. Psal-104 in seawater at 288h	0.040	-0.584	0.664	1
Psal-103 in seawater at 312h vs. Psal-104 in seawater at 312h	0.399	-0.221	1018	0.966
Psal-103 in seawater at 336h vs. Psal-104 in seawater at 336h	0.636	0.012	1260	0.037
Psal-103 in seawater at 360h vs. Psal-104 in seawater at 360h	0.354	-0.265	0.973	0.997
Psal-103 in seawater at 384h vs. Psal-104 in seawater at 384h	0.831	0.212	1450	0.000
Psal-103 in seawater at 408h vs. Psal-104 in seawater at 408h	0.162	-0.457	0.781	1
Psal-103 in seawater at 432h vs. Psal-104 in seawater at 432h	0.384	-0.235	1003	0.983
Psal-103 in seawater at 456h vs. Psal-104 in seawater at 456h	0.333	-0.203	0.870	0.982
Psal-103 in seawater at 480h vs. Psal-104 in seawater at 480h	0.146	-0.473	0.765	1
Psal-103 in AUSTRAL medium at 24h vs. Psal-103 in seawater at 24h	-0.106	-0.767	0.555	1
Psal-103 in AUSTRAL medium at 48h vs. Psal-103 in seawater at 48h	0.052	-0.572	0.676	1
Psal-103 in AUSTRAL medium at 72h vs. Psal-103 in seawater at 72h	-0.426	-1050	0.199	0.911
Psal-103 in AUSTRAL medium at 96h vs. Psal-103 in seawater at 96h	-0.069	-0.693	0.555	1
Psal-103 in AUSTRAL medium at 120h vs. Psal-103 in seawater at 120h	-0.868	-1493	-0.244	0.000
Psal-103 in AUSTRAL medium at 144h vs. Psal-103 in seawater at 144h	-1212	-1836	-0.588	0.000
Psal-103 in AUSTRAL medium at 168h vs. Psal-103 in seawater at 168h	-0.971	-1595	-0.347	0.000
Psal-103 in AUSTRAL medium at 192h vs. Psal-103 in seawater at 192h	-0.944	-1568	-0.320	0.000
Psal-103 in AUSTRAL medium at 216h vs. Psal-103 in seawater at 216h	-0.709	-1378	-0.041	0.018
Psal-103 in AUSTRAL medium at 240h vs. Psal-103 in seawater at 240h	-1071	-1740	-0.403	0.000
Psal-103 in AUSTRAL medium at 264h vs. Psal-103 in seawater at 264h	-0.818	-1487	-0.149	0.001
Psal-103 in AUSTRAL medium at 288h vs. Psal-103 in seawater at 288h	-1167	-1888	-0.445	0.000
Psal-103 in AUSTRAL medium at 312h vs. Psal-103 in seawater at 312h	-1227	-1944	-0.510	0.000
Psal-103 in AUSTRAL medium at 336h vs. Psal-103 in seawater at 336h	-1652	-2362	-0.941	0.000
Psal-103 in AUSTRAL medium at 360h vs. Psal-103 in seawater at 360h	-0.871	-1539	-0.202	0.000
Psal-103 in AUSTRAL medium at 384h vs. Psal-103 in seawater at 384h	-2051	-2736	-1365	0.000
Psal-103 in AUSTRAL medium at 408h vs. Psal-103 in seawater at 408h	-1432	-2109	-0.755	0.000
Psal-103 in AUSTRAL medium at 432h vs. Psal-103 in seawater at 432h	-1965	-2660	-1269	0.000
Psal-103 in AUSTRAL medium at 456h vs. Psal-103 in seawater at 456h	-1367	-1979	-0.755	0.000
Psal-103 in AUSTRAL medium at 480h vs. Psal-103 in seawater at 480h	-1399	-2044	-0.755	0.000
Psal-104 in AUSTRAL medium at 24h vs. Psal-104 in seawater at 24h	-0.257	-0.934	0.420	1
Psal-104 in AUSTRAL medium at 48h vs. Psal-104 in seawater at 48h	-0.424	-1093	0.244	0.974
Psal-104 in AUSTRAL medium at 72h vs. Psal-104 in seawater at 72h	-0.440	-1109	0.228	0.949
Psal-104 in AUSTRAL medium at 96h vs. Psal-104 in seawater at 96h	-0.270	-0.939	0.398	1
Psal-104 in AUSTRAL medium at 120h vs. Psal-104 in seawater at 120h	-0.723	-1392	-0.054	0.013
Psal-104 in AUSTRAL medium at 144h vs. Psal-104 in seawater at 144h	-1122	-1791	-0.454	0.000
Psal-104 in AUSTRAL medium at 168h vs. Psal-104 in seawater at 168h	-0.802	-1476	-0.129	0.002
Psal-104 in AUSTRAL medium at 192h vs. Psal-104 in seawater at 192h	-0.764	-1433	-0.096	0.004
Psal-104 in AUSTRAL medium at 216h vs. Psal-104 in seawater at 216h	-0.868	-1537	-0.200	0.000
Psal-104 in AUSTRAL medium at 240h vs. Psal-104 in seawater at 240h	-0.558	-1235	0.119	0.435
Psal-104 in AUSTRAL medium at 264h vs. Psal-104 in seawater at 264h	-0.006	-0.674	0.663	1
Psal-104 in AUSTRAL medium at 288h vs. Psal-104 in seawater at 288h	-0.515	-1183	0.154	0.646
Psal-104 in AUSTRAL medium at 312h vs. Psal-104 in seawater at 312h	-0.028	-0.697	0.640	1
Psal-104 in AUSTRAL medium at 336h vs. Psal-104 in seawater at 336h	-0.466	-1152	0.220	0.916
Psal-104 in AUSTRAL medium at 360h vs. Psal-104 in seawater at 360h	0.139	-0.530	0.807	1
Psal-104 in AUSTRAL medium at 384h vs. Psal-104 in seawater at 384h	-0.366	-1043	0.311	0.999
Psal-104 in AUSTRAL medium at 408h vs. Psal-104 in seawater at 408h	-0.812	-1489	-0.135	0.001
Psal-104 in AUSTRAL medium at 432h vs. Psal-104 in seawater at 432h	-1165	-1842	-0.488	0.000
Psal-104 in AUSTRAL medium at 456h vs. Psal-104 in seawater at 456h	-0.391	-1060	0.277	0.995
Psal-104 in AUSTRAL medium at 480h vs. Psal-104 in seawater at 480h	-1550	-2236	-0.864	0.000

## Sheet: Table S2
Table S2. Tukey post hoc test for comparisons between treatments. Only comparisons of interest are shown. Values in bold indicate statistically significant differences with a P-value adjusted ≤ 0.05.
Fluorescence signal of live bacteria in biofilms
		95% confidence interval
Treatment comparisons	Differences of means	Lower bound	Upper bound	P-value adjusted
Psal-103 in AUSTRAL medium at 24h vs. Psal-104 in AUSTRAL medium at 24h	0.601	-0.403	1604	0.983
Psal-103 in AUSTRAL medium at 48h vs. Psal-104 in AUSTRAL medium at 48h	1091	0.088	2095	0.012
Psal-103 in AUSTRAL medium at 72h vs. Psal-104 in AUSTRAL medium at 72h	0.349	-0.655	1352	1
Psal-103 in AUSTRAL medium at 96h vs. Psal-104 in AUSTRAL medium at 96h	0.699	-0.305	1702	0.836
Psal-103 in AUSTRAL medium at 120h vs. Psal-104 in AUSTRAL medium at 120h	1128	0.124	2131	0.007
Psal-103 in AUSTRAL medium at 144h vs. Psal-104 in AUSTRAL medium at 144h	1367	0.363	2370	0.000
Psal-103 in AUSTRAL medium at 168h vs. Psal-104 in AUSTRAL medium at 168h	1243	0.240	2247	0.001
Psal-103 in AUSTRAL medium at 192h vs. Psal-104 in AUSTRAL medium at 192h	1288	0.284	2291	0.000
Psal-103 in AUSTRAL medium at 216h vs. Psal-104 in AUSTRAL medium at 216h	1203	0.200	2207	0.002
Psal-103 in AUSTRAL medium at 240h vs. Psal-104 in AUSTRAL medium at 240h	1214	0.211	2218	0.001
Psal-103 in AUSTRAL medium at 264h vs. Psal-104 in AUSTRAL medium at 264h	1178	0.174	2182	0.003
Psal-103 in AUSTRAL medium at 288h vs. Psal-104 in AUSTRAL medium at 288h	0.512	-0.492	1515	1
Psal-103 in AUSTRAL medium at 312h vs. Psal-104 in AUSTRAL medium at 312h	0.579	-0.425	1582	0.991
Psal-103 in AUSTRAL medium at 336h vs. Psal-104 in AUSTRAL medium at 336h	0.317	-0.687	1321	1
Psal-103 in AUSTRAL medium at 360h vs. Psal-104 in AUSTRAL medium at 360h	0.351	-0.652	1355	1
Psal-103 in seawater at 24h vs. Psal-104 in AUSTRAL medium at 24h	0.290	-0.714	1293	1
Psal-103 in seawater at 48h vs. Psal-104 in AUSTRAL medium at 48h	-0.085	-1088	0.919	1
Psal-103 in seawater at 72h vs. Psal-104 in AUSTRAL medium at 72h	0.226	-0.777	1230	1
Psal-103 in seawater at 96h vs. Psal-104 in AUSTRAL medium at 96h	-0.344	-1347	0.660	1
Psal-103 in seawater at 120h vs. Psal-104 in AUSTRAL medium at 120h	-0.975	-1979	0.028	0.075
Psal-103 in seawater at 144h vs. Psal-104 in AUSTRAL medium at 144h	-1092	-2096	-0.089	0.012
Psal-103 in seawater at 168h vs. Psal-104 in AUSTRAL medium at 168h	-0.875	-1879	0.128	0.253
Psal-103 in seawater at 192h vs. Psal-104 in AUSTRAL medium at 192h	-1129	-2133	-0.126	0.006
Psal-103 in seawater at 216h vs. Psal-104 in AUSTRAL medium at 216h	-1388	-2391	-0.384	0.000
Psal-103 in seawater at 240h vs. Psal-104 in AUSTRAL medium at 240h	-1199	-2202	-0.195	0.002
Psal-103 in seawater at 264h vs. Psal-104 in AUSTRAL medium at 264h	-0.790	-1793	0.214	0.532
Psal-103 in seawater at 288h vs. Psal-104 in AUSTRAL medium at 288h	-0.831	-1834	0.173	0.387
Psal-103 in seawater at 312h vs. Psal-104 in AUSTRAL medium at 312h	-0.973	-1976	0.031	0.077
Psal-103 in seawater at 336h vs. Psal-104 in AUSTRAL medium at 336h	-0.312	-1315	0.692	1
Psal-103 in seawater at 360h vs. Psal-104 in AUSTRAL medium at 360h	-0.245	-1248	0.759	1
Psal-103 in seawater at 24h vs. Psal-104 in seawater at 24h	-0.130	-1134	0.873	1
Psal-103 in seawater at 48h vs. Psal-104 in seawater at 48h	0.248	-0.755	1252	1
Psal-103 in seawater at 72h vs. Psal-104 in seawater at 72h	0.121	-0.883	1124	1
Psal-103 in seawater at 96h vs. Psal-104 in seawater at 96h	0.350	-0.653	1354	1
Psal-103 in seawater at 120h vs. Psal-104 in seawater at 120h	0.685	-0.319	1688	0.871
Psal-103 in seawater at 144h vs. Psal-104 in seawater at 144h	0.492	-0.512	1495	1
Psal-103 in seawater at 168h vs. Psal-104 in seawater at 168h	0.498	-0.506	1501	1
Psal-103 in seawater at 192h vs. Psal-104 in seawater at 192h	0.571	-0.432	1575	0.993
Psal-103 in seawater at 216h vs. Psal-104 in seawater at 216h	0.580	-0.424	1583	0.991
Psal-103 in seawater at 240h vs. Psal-104 in seawater at 240h	0.601	-0.403	1605	0.982
Psal-103 in seawater at 264h vs. Psal-104 in seawater at 264h	0.729	-0.274	1733	0.747
Psal-103 in seawater at 288h vs. Psal-104 in seawater at 288h	0.735	-0.268	1739	0.727
Psal-103 in seawater at 312h vs. Psal-104 in seawater at 312h	0.684	-0.319	1688	0.872
Psal-103 in seawater at 336h vs. Psal-104 in seawater at 336h	0.312	-0.691	1316	1
Psal-103 in seawater at 360h vs. Psal-104 in seawater at 360h	0.282	-0.721	1286	1
Psal-103 in AUSTRAL medium at 24h vs. Psal-103 in seawater at 24h	0.890	-0.113	1894	0.215
Psal-103 in AUSTRAL medium at 48h vs. Psal-103 in seawater at 48h	1007	0.003	2010	0.048
Psal-103 in AUSTRAL medium at 72h vs. Psal-103 in seawater at 72h	0.575	-0.429	1578	0.993
Psal-103 in AUSTRAL medium at 96h vs. Psal-103 in seawater at 96h	0.355	-0.648	1359	1
Psal-103 in AUSTRAL medium at 120h vs. Psal-103 in seawater at 120h	0.153	-0.851	1156	1
Psal-103 in AUSTRAL medium at 144h vs. Psal-103 in seawater at 144h	0.274	-0.729	1278	1
Psal-103 in AUSTRAL medium at 168h vs. Psal-103 in seawater at 168h	0.368	-0.635	1372	1
Psal-103 in AUSTRAL medium at 192h vs. Psal-103 in seawater at 192h	0.158	-0.845	1162	1
Psal-103 in AUSTRAL medium at 216h vs. Psal-103 in seawater at 216h	-0.184	-1188	0.819	1
Psal-103 in AUSTRAL medium at 240h vs. Psal-103 in seawater at 240h	0.016	-0.988	1019	1
Psal-103 in AUSTRAL medium at 264h vs. Psal-103 in seawater at 264h	0.388	-0.615	1392	1
Psal-103 in AUSTRAL medium at 288h vs. Psal-103 in seawater at 288h	-0.319	-1322	0.685	1
Psal-103 in AUSTRAL medium at 312h vs. Psal-103 in seawater at 312h	-0.394	-1398	0.610	1
Psal-103 in AUSTRAL medium at 336h vs. Psal-103 in seawater at 336h	0.005	-0.998	1009	1
Psal-104 in AUSTRAL medium at 24h vs. Psal-104 in seawater at 24h	0.160	-0.844	1163	1
Psal-104 in AUSTRAL medium at 48h vs. Psal-104 in seawater at 48h	0.164	-0.840	1167	1
Psal-104 in AUSTRAL medium at 72h vs. Psal-104 in seawater at 72h	0.347	-0.656	1351	1
Psal-104 in AUSTRAL medium at 96h vs. Psal-104 in seawater at 96h	0.007	-0.997	1010	1
Psal-104 in AUSTRAL medium at 120h vs. Psal-104 in seawater at 120h	-0.290	-1294	0.713	1
Psal-104 in AUSTRAL medium at 144h vs. Psal-104 in seawater at 144h	-0.600	-1604	0.403	0.983
Psal-104 in AUSTRAL medium at 168h vs. Psal-104 in seawater at 168h	-0.377	-1381	0.626	1
Psal-104 in AUSTRAL medium at 192h vs. Psal-104 in seawater at 192h	-0.558	-1562	0.445	0.996
Psal-104 in AUSTRAL medium at 216h vs. Psal-104 in seawater at 216h	-0.808	-1812	0.196	0.466
Psal-104 in AUSTRAL medium at 240h vs. Psal-104 in seawater at 240h	-0.598	-1601	0.406	0.984
Psal-104 in AUSTRAL medium at 264h vs. Psal-104 in seawater at 264h	-0.061	-1064	0.943	1
Psal-104 in AUSTRAL medium at 288h vs. Psal-104 in seawater at 288h	-0.095	-1099	0.908	1
Psal-104 in AUSTRAL medium at 312h vs. Psal-104 in seawater at 312h	-0.289	-1292	0.715	1
Psal-104 in AUSTRAL medium at 336h vs. Psal-104 in seawater at 336h	0.001	-1003	1004	1
Psal-104 in AUSTRAL medium at 360h vs. Psal-104 in seawater at 360h	0.038	-0.966	1041	1

## Sheet: Table S3
Table S3. Tukey post hoc test for comparisons between treatments. Only comparisons of interest are shown. Values in bold indicate statistically significant differences with a P-value adjusted ≤ 0.05.
Fluorescence ratio of live-to-dead bacteria in biofilms
		95% confidence interval
Treatment comparisons	Differences of means	Lower bound	Upper bound	P-value adjusted
Psal-103 in AUSTRAL medium at 24h vs. Psal-103 in seawater at 24h	0.451	-0.198	1100	0.829
Psal-103 in AUSTRAL medium at 48h vs. Psal-103 in seawater at 48h	0.631	-0.019	1280	0.075
Psal-103 in AUSTRAL medium at 72h vs. Psal-103 in seawater at 72h	-0.251	-0.886	0.384	1
Psal-103 in AUSTRAL medium at 96h vs. Psal-103 in seawater at 96h	0.331	-0.304	0.966	0.999
Psal-103 in AUSTRAL medium at 120h vs. Psal-103 in seawater at 120h	0.106	-0.557	0.770	1
Psal-103 in AUSTRAL medium at 144h vs. Psal-103 in seawater at 144h	-0.440	-1089	0.209	0.871
Psal-103 in AUSTRAL medium at 168h vs. Psal-103 in seawater at 168h	-0.042	-0.691	0.607	1
Psal-103 in AUSTRAL medium at 192h vs. Psal-103 in seawater at 192h	0.049	-0.586	0.684	1
Psal-103 in AUSTRAL medium at 216h vs. Psal-103 in seawater at 216h	-0.125	-0.760	0.510	1
Psal-103 in AUSTRAL medium at 240h vs. Psal-103 in seawater at 240h	-0.097	-0.747	0.552	1
Psal-103 in AUSTRAL medium at 264h vs. Psal-103 in seawater at 264h	0.012	-0.623	0.647	1
Psal-103 in AUSTRAL medium at 288h vs. Psal-103 in seawater at 288h	0.060	-0.575	0.695	1
Psal-103 in AUSTRAL medium at 312h vs. Psal-103 in seawater at 312h	-0.050	-0.685	0.585	1
Psal-103 in AUSTRAL medium at 336h vs. Psal-103 in seawater at 336h	-0.084	-0.719	0.551	1
Psal-103 in AUSTRAL medium at 360h vs. Psal-103 in seawater at 360h	-0.049	-0.684	0.586	1
Psal-104 in AUSTRAL medium at 24h vs. Psal-104 in seawater at 24h	-0.320	-0.955	0.315	0.999
Psal-104 in AUSTRAL medium at 48h vs. Psal-104 in seawater at 48h	-0.153	-0.788	0.482	1
Psal-104 in AUSTRAL medium at 72h vs. Psal-104 in seawater at 72h	-0.148	-0.797	0.501	1
Psal-104 in AUSTRAL medium at 96h vs. Psal-104 in seawater at 96h	0.174	-0.475	0.823	1
Psal-104 in AUSTRAL medium at 120h vs. Psal-104 in seawater at 120h	0.184	-0.451	0.819	1
Psal-104 in AUSTRAL medium at 144h vs. Psal-104 in seawater at 144h	0.171	-0.464	0.806	1
Psal-104 in AUSTRAL medium at 168h vs. Psal-104 in seawater at 168h	0.223	-0.412	0.858	1
Psal-104 in AUSTRAL medium at 192h vs. Psal-104 in seawater at 192h	0.300	-0.335	0.935	1
Psal-104 in AUSTRAL medium at 216h vs. Psal-104 in seawater at 216h	0.249	-0.386	0.884	1
Psal-104 in AUSTRAL medium at 240h vs. Psal-104 in seawater at 240h	0.226	-0.423	0.875	1
Psal-104 in AUSTRAL medium at 264h vs. Psal-104 in seawater at 264h	0.236	-0.399	0.871	1
Psal-104 in AUSTRAL medium at 288h vs. Psal-104 in seawater at 288h	0.122	-0.513	0.757	1
Psal-104 in AUSTRAL medium at 312h vs. Psal-104 in seawater at 312h	0.115	-0.520	0.750	1
Psal-104 in AUSTRAL medium at 336h vs. Psal-104 in seawater at 336h	0.090	-0.545	0.725	1
Psal-104 in AUSTRAL medium at 360h vs. Psal-104 in seawater at 360h	0.032	-0.603	0.667	1
Psal-103 in AUSTRAL medium at 24h vs. Psal-104 in AUSTRAL medium at 24h	0.387	-0.262	1036	0.981
Psal-103 in AUSTRAL medium at 48h vs. Psal-104 in AUSTRAL medium at 48h	0.634	-0.015	1284	0.069
Psal-103 in AUSTRAL medium at 72h vs. Psal-104 in AUSTRAL medium at 72h	0.101	-0.548	0.750	1
Psal-103 in AUSTRAL medium at 96h vs. Psal-104 in AUSTRAL medium at 96h	0.100	-0.535	0.735	1
Psal-103 in AUSTRAL medium at 120h vs. Psal-104 in AUSTRAL medium at 120h	0.142	-0.507	0.791	1
Psal-103 in AUSTRAL medium at 144h vs. Psal-104 in AUSTRAL medium at 144h	-0.279	-0.914	0.356	1
Psal-103 in AUSTRAL medium at 168h vs. Psal-104 in AUSTRAL medium at 168h	-0.199	-0.849	0.450	1
Psal-103 in AUSTRAL medium at 192h vs. Psal-104 in AUSTRAL medium at 192h	-0.315	-0.950	0.320	1
Psal-103 in AUSTRAL medium at 216h vs. Psal-104 in AUSTRAL medium at 216h	-0.400	-1035	0.235	0.952
Psal-103 in AUSTRAL medium at 240h vs. Psal-104 in AUSTRAL medium at 240h	-0.354	-1003	0.295	0.997
Psal-103 in AUSTRAL medium at 264h vs. Psal-104 in AUSTRAL medium at 264h	-0.390	-1025	0.245	0.968
Psal-103 in AUSTRAL medium at 288h vs. Psal-104 in AUSTRAL medium at 288h	-0.152	-0.787	0.483	1
Psal-103 in AUSTRAL medium at 312h vs. Psal-104 in AUSTRAL medium at 312h	-0.207	-0.842	0.428	1
Psal-103 in AUSTRAL medium at 336h vs. Psal-104 in AUSTRAL medium at 336h	-0.184	-0.819	0.451	1
Psal-103 in AUSTRAL medium at 360h vs. Psal-104 in AUSTRAL medium at 360h	-0.082	-0.716	0.553	1
Psal-103 in seawater at 24h vs. Psal-104 in seawater at 24h	-0.384	-1019	0.251	0.975
Psal-103 in seawater at 48h vs. Psal-104 in seawater at 48h	-0.149	-0.784	0.486	1
Psal-103 in seawater at 72h vs. Psal-104 in seawater at 72h	0.204	-0.431	0.839	1
Psal-103 in seawater at 96h vs. Psal-104 in seawater at 96h	-0.057	-0.706	0.592	1
Psal-103 in seawater at 120h vs. Psal-104 in seawater at 120h	0.220	-0.429	0.869	1
Psal-103 in seawater at 144h vs. Psal-104 in seawater at 144h	0.332	-0.318	0.981	0.999
Psal-103 in seawater at 168h vs. Psal-104 in seawater at 168h	0.066	-0.569	0.701	1
Psal-103 in seawater at 192h vs. Psal-104 in seawater at 192h	-0.065	-0.699	0.570	1
Psal-103 in seawater at 216h vs. Psal-104 in seawater at 216h	-0.026	-0.661	0.609	1
Psal-103 in seawater at 240h vs. Psal-104 in seawater at 240h	-0.031	-0.680	0.618	1
Psal-103 in seawater at 264h vs. Psal-104 in seawater at 264h	-0.165	-0.800	0.470	1
Psal-103 in seawater at 288h vs. Psal-104 in seawater at 288h	-0.090	-0.725	0.545	1
Psal-103 in seawater at 312h vs. Psal-104 in seawater at 312h	-0.042	-0.677	0.593	1
Psal-103 in seawater at 336h vs. Psal-104 in seawater at 336h	-0.010	-0.645	0.625	1
Psal-103 in seawater at 360h vs. Psal-104 in seawater at 360h	-0.001	-0.636	0.634	1
Psal-104 in seawater at 96h vs. Psal-104 in seawater at 24h	1072	0.423	1721	0.000
Psal-104 in seawater at 96h vs. Psal-104 in seawater at 48h	0.891	0.242	1540	0.000
Psal-103 in AUSTRAL medium at 48h vs. Psal-103 in AUSTRAL medium at 24h	-0.234	-0.897	0.430	1
Psal-103 in AUSTRAL medium at 72h vs. Psal-103 in AUSTRAL medium at 24h	0.613	-0.037	1262	0.108
Psal-103 in AUSTRAL medium at 96h vs. Psal-103 in AUSTRAL medium at 24h	0.865	0.216	1515	0.000
Psal-103 in AUSTRAL medium at 120h vs. Psal-103 in AUSTRAL medium at 24h	0.725	0.062	1389	0.011
Psal-103 in AUSTRAL medium at 144h vs. Psal-103 in AUSTRAL medium at 24h	1028	0.378	1677	0.000
Psal-103 in AUSTRAL medium at 168h vs. Psal-103 in AUSTRAL medium at 24h	0.886	0.223	1549	0.000
Psal-103 in AUSTRAL medium at 192h vs. Psal-103 in AUSTRAL medium at 24h	1111	0.462	1760	0.000
Psal-103 in AUSTRAL medium at 216h vs. Psal-103 in AUSTRAL medium at 24h	1156	0.507	1806	0.000
Psal-103 in AUSTRAL medium at 240h vs. Psal-103 in AUSTRAL medium at 24h	1031	0.368	1695	0.000
Psal-103 in AUSTRAL medium at 264h vs. Psal-103 in AUSTRAL medium at 24h	1062	0.413	1711	0.000
Psal-103 in AUSTRAL medium at 288h vs. Psal-103 in AUSTRAL medium at 24h	0.955	0.306	1605	0.000
Psal-103 in AUSTRAL medium at 312h vs. Psal-103 in AUSTRAL medium at 24h	0.951	0.302	1600	0.000
Psal-103 in AUSTRAL medium at 336h vs. Psal-103 in AUSTRAL medium at 24h	0.879	0.230	1528	0.000
Psal-103 in AUSTRAL medium at 360h vs. Psal-103 in AUSTRAL medium at 24h	0.781	0.132	1430	0.002
Psal-103 in seawater at 48h vs. Psal-103 in seawater at 24h	-0.054	-0.689	0.581	1
Psal-103 in seawater at 72h vs. Psal-103 in seawater at 24h	-0.089	-0.724	0.546	1
Psal-103 in seawater at 96h vs. Psal-103 in seawater at 24h	0.745	0.110	1380	0.003
Psal-103 in seawater at 120h vs. Psal-103 in seawater at 24h	0.381	-0.269	1030	0.986
Psal-103 in seawater at 144h vs. Psal-103 in seawater at 24h	0.136	-0.513	0.785	1
Psal-103 in seawater at 168h vs. Psal-103 in seawater at 24h	0.393	-0.242	1028	0.964
Psal-103 in seawater at 192h vs. Psal-103 in seawater at 24h	0.709	0.074	1344	0.008
Psal-103 in seawater at 216h vs. Psal-103 in seawater at 24h	0.580	-0.055	1215	0.156
Psal-103 in seawater at 240h vs. Psal-103 in seawater at 24h	0.483	-0.152	1118	0.619
Psal-103 in seawater at 264h vs. Psal-103 in seawater at 24h	0.623	-0.012	1258	0.066
Psal-103 in seawater at 288h vs. Psal-103 in seawater at 24h	0.564	-0.071	1199	0.208
Psal-103 in seawater at 312h vs. Psal-103 in seawater at 24h	0.450	-0.185	1085	0.792
Psal-103 in seawater at 336h vs. Psal-103 in seawater at 24h	0.343	-0.292	0.978	0.997
Psal-103 in seawater at 360h vs. Psal-103 in seawater at 24h	0.281	-0.354	0.916	1
Psal-103 in AUSTRAL medium at 72h vs. Psal-103 in AUSTRAL medium at 48h	0.846	0.197	1495	0.000
Psal-103 in AUSTRAL medium at 96h vs. Psal-103 in AUSTRAL medium at 48h	1099	0.450	1748	0.000
Psal-103 in AUSTRAL medium at 120h vs. Psal-103 in AUSTRAL medium at 48h	0.959	0.296	1622	0.000
Psal-103 in AUSTRAL medium at 144h vs. Psal-103 in AUSTRAL medium at 48h	1261	0.612	1910	0
Psal-103 in AUSTRAL medium at 168h vs. Psal-103 in AUSTRAL medium at 48h	1119	0.456	1783	0.000
Psal-103 in AUSTRAL medium at 192h vs. Psal-103 in AUSTRAL medium at 48h	1344	0.695	1994	0
Psal-103 in AUSTRAL medium at 216h vs. Psal-103 in AUSTRAL medium at 48h	1390	0.741	2039	0
Psal-103 in AUSTRAL medium at 240h vs. Psal-103 in AUSTRAL medium at 48h	1265	0.602	1928	0
Psal-103 in AUSTRAL medium at 264h vs. Psal-103 in AUSTRAL medium at 48h	1295	0.646	1945	0
Psal-103 in AUSTRAL medium at 288h vs. Psal-103 in AUSTRAL medium at 48h	1189	0.540	1838	0
Psal-103 in AUSTRAL medium at 312h vs. Psal-103 in AUSTRAL medium at 48h	1185	0.536	1834	0
Psal-103 in AUSTRAL medium at 336h vs. Psal-103 in AUSTRAL medium at 48h	1112	0.463	1762	0.000
Psal-103 in AUSTRAL medium at 360h vs. Psal-103 in AUSTRAL medium at 48h	1015	0.365	1664	0.000
Psal-103 in seawater at 72h vs. Psal-103 in seawater at 48h	-0.035	-0.670	0.600	1
Psal-103 in seawater at 96h vs. Psal-103 in seawater at 48h	0.799	0.164	1434	0.001
Psal-103 in seawater at 120h vs. Psal-103 in seawater at 48h	0.435	-0.214	1084	0.889
Psal-103 in seawater at 144h vs. Psal-103 in seawater at 48h	0.190	-0.459	0.840	1
Psal-103 in seawater at 168h vs. Psal-103 in seawater at 48h	0.447	-0.188	1082	0.805
Psal-103 in seawater at 192h vs. Psal-103 in seawater at 48h	0.763	0.128	1398	0.002
Psal-103 in seawater at 216h vs. Psal-103 in seawater at 48h	0.635	0.000	1269	0.050
Psal-103 in seawater at 240h vs. Psal-103 in seawater at 48h	0.537	-0.098	1172	0.323
Psal-103 in seawater at 264h vs. Psal-103 in seawater at 48h	0.677	0.042	1312	0.018
Psal-103 in seawater at 288h vs. Psal-103 in seawater at 48h	0.619	-0.016	1254	0.072
Psal-103 in seawater at 312h vs. Psal-103 in seawater at 48h	0.504	-0.131	1139	0.497
Psal-103 in seawater at 336h vs. Psal-103 in seawater at 48h	0.398	-0.237	1033	0.956
Psal-103 in seawater at 360h vs. Psal-103 in seawater at 48h	0.335	-0.300	0.970	0.998
Psal-103 in AUSTRAL medium at 96h vs. Psal-103 in AUSTRAL medium at 72h	0.253	-0.382	0.888	1
Psal-103 in AUSTRAL medium at 120h vs. Psal-103 in AUSTRAL medium at 72h	0.113	-0.536	0.762	1
Psal-103 in AUSTRAL medium at 144h vs. Psal-103 in AUSTRAL medium at 72h	0.415	-0.220	1050	0.919
Psal-103 in AUSTRAL medium at 168h vs. Psal-103 in AUSTRAL medium at 72h	0.273	-0.376	0.922	1
Psal-103 in AUSTRAL medium at 192h vs. Psal-103 in AUSTRAL medium at 72h	0.498	-0.137	1133	0.529
Psal-103 in AUSTRAL medium at 216h vs. Psal-103 in AUSTRAL medium at 72h	0.544	-0.091	1179	0.291
Psal-103 in AUSTRAL medium at 240h vs. Psal-103 in AUSTRAL medium at 72h	0.419	-0.230	1068	0.932
Psal-103 in AUSTRAL medium at 264h vs. Psal-103 in AUSTRAL medium at 72h	0.449	-0.186	1084	0.794
Psal-103 in AUSTRAL medium at 288h vs. Psal-103 in AUSTRAL medium at 72h	0.343	-0.292	0.978	0.997
Psal-103 in AUSTRAL medium at 312h vs. Psal-103 in AUSTRAL medium at 72h	0.339	-0.296	0.974	0.998
Psal-103 in AUSTRAL medium at 336h vs. Psal-103 in AUSTRAL medium at 72h	0.266	-0.369	0.901	1
Psal-103 in AUSTRAL medium at 360h vs. Psal-103 in AUSTRAL medium at 72h	0.168	-0.466	0.803	1
Psal-103 in seawater at 96h vs. Psal-103 in seawater at 72h	0.834	0.199	1469	0.000
Psal-103 in seawater at 120h vs. Psal-103 in seawater at 72h	0.470	-0.179	1119	0.745
Psal-103 in seawater at 144h vs. Psal-103 in seawater at 72h	0.225	-0.424	0.875	1
Psal-103 in seawater at 168h vs. Psal-103 in seawater at 72h	0.482	-0.153	1117	0.624
Psal-103 in seawater at 192h vs. Psal-103 in seawater at 72h	0.798	0.163	1433	0.001
Psal-103 in seawater at 216h vs. Psal-103 in seawater at 72h	0.670	0.035	1304	0.022
Psal-103 in seawater at 240h vs. Psal-103 in seawater at 72h	0.572	-0.063	1207	0.182
Psal-103 in seawater at 264h vs. Psal-103 in seawater at 72h	0.712	0.077	1347	0.007
Psal-103 in seawater at 288h vs. Psal-103 in seawater at 72h	0.654	0.019	1289	0.032
Psal-103 in seawater at 312h vs. Psal-103 in seawater at 72h	0.539	-0.096	1174	0.314
Psal-103 in seawater at 336h vs. Psal-103 in seawater at 72h	0.433	-0.202	1068	0.863
Psal-103 in seawater at 360h vs. Psal-103 in seawater at 72h	0.370	-0.265	1005	0.987
Psal-103 in AUSTRAL medium at 120h vs. Psal-103 in AUSTRAL medium at 96h	-0.140	-0.789	0.509	1
Psal-103 in AUSTRAL medium at 144h vs. Psal-103 in AUSTRAL medium at 96h	0.162	-0.473	0.797	1
Psal-103 in AUSTRAL medium at 168h vs. Psal-103 in AUSTRAL medium at 96h	0.020	-0.629	0.670	1
Psal-103 in AUSTRAL medium at 192h vs. Psal-103 in AUSTRAL medium at 96h	0.245	-0.390	0.880	1
Psal-103 in AUSTRAL medium at 216h vs. Psal-103 in AUSTRAL medium at 96h	0.291	-0.344	0.926	1
Psal-103 in AUSTRAL medium at 240h vs. Psal-103 in AUSTRAL medium at 96h	0.166	-0.483	0.815	1
Psal-103 in AUSTRAL medium at 264h vs. Psal-103 in AUSTRAL medium at 96h	0.196	-0.439	0.831	1
Psal-103 in AUSTRAL medium at 288h vs. Psal-103 in AUSTRAL medium at 96h	0.090	-0.545	0.725	1
Psal-103 in AUSTRAL medium at 312h vs. Psal-103 in AUSTRAL medium at 96h	0.086	-0.549	0.721	1
Psal-103 in AUSTRAL medium at 336h vs. Psal-103 in AUSTRAL medium at 96h	0.013	-0.622	0.648	1
Psal-103 in AUSTRAL medium at 360h vs. Psal-103 in AUSTRAL medium at 96h	-0.084	-0.719	0.550	1
Psal-103 in seawater at 120h vs. Psal-103 in seawater at 96h	-0.364	-1014	0.285	0.994
Psal-103 in seawater at 144h vs. Psal-103 in seawater at 96h	-0.609	-1258	0.040	0.117
Psal-103 in seawater at 168h vs. Psal-103 in seawater at 96h	-0.352	-0.987	0.283	0.995
Psal-103 in seawater at 192h vs. Psal-103 in seawater at 96h	-0.036	-0.671	0.599	1
Psal-103 in seawater at 216h vs. Psal-103 in seawater at 96h	-0.165	-0.800	0.470	1
Psal-103 in seawater at 240h vs. Psal-103 in seawater at 96h	-0.262	-0.897	0.373	1
Psal-103 in seawater at 264h vs. Psal-103 in seawater at 96h	-0.122	-0.757	0.513	1
Psal-103 in seawater at 288h vs. Psal-103 in seawater at 96h	-0.181	-0.816	0.454	1
Psal-103 in seawater at 312h vs. Psal-103 in seawater at 96h	-0.295	-0.930	0.340	1
Psal-103 in seawater at 336h vs. Psal-103 in seawater at 96h	-0.402	-1037	0.233	0.949
Psal-103 in seawater at 360h vs. Psal-103 in seawater at 96h	-0.464	-1099	0.171	0.721
Psal-103 in AUSTRAL medium at 144h vs. Pal-103 in AUSTRAL medium at 120h	0.302	-0.347	0.951	1
Psal-103 in AUSTRAL medium at 168h vs. Pal-103 in AUSTRAL medium at 120h	0.160	-0.503	0.824	1
Psal-103 in AUSTRAL medium at 192h vs. Pal-103 in AUSTRAL medium at 120h	0.385	-0.264	1035	0.982
Psal-103 in AUSTRAL medium at 216h vs. Pal-103 in AUSTRAL medium at 120h	0.431	-0.218	1080	0.900
Psal-103 in AUSTRAL medium at 240h vs. Pal-103 in AUSTRAL medium at 120h	0.306	-0.357	0.969	1
Psal-103 in AUSTRAL medium at 264h vs. Pal-103 in AUSTRAL medium at 120h	0.336	-0.313	0.986	0.999
Psal-103 in AUSTRAL medium at 288h vs. Pal-103 in AUSTRAL medium at 120h	0.230	-0.419	0.879	1
Psal-103 in AUSTRAL medium at 312h vs. Pal-103 in AUSTRAL medium at 120h	0.226	-0.423	0.875	1
Psal-103 in AUSTRAL medium at 336h vs. Pal-103 in AUSTRAL medium at 120h	0.153	-0.496	0.803	1
Psal-103 in AUSTRAL medium at 360h vs. Pal-103 in AUSTRAL medium at 120h	0.056	-0.594	0.705	1
Psal-103 in seawater at 144h vs. Psal-103 in seawater at 120h	-0.244	-0.907	0.419	1
Psal-103 in seawater at 168h vs. Psal-103 in seawater at 120h	0.012	-0.637	0.661	1
Psal-103 in seawater at 192h vs. Psal-103 in seawater at 120h	0.328	-0.321	0.978	0.999
Psal-103 in seawater at 216h vs. Psal-103 in seawater at 120h	0.200	-0.449	0.849	1
Psal-103 in seawater at 240h vs. Psal-103 in seawater at 120h	0.102	-0.547	0.751	1
Psal-103 in seawater at 264h vs. Psal-103 in seawater at 120h	0.242	-0.407	0.891	1
Psal-103 in seawater at 288h vs. Psal-103 in seawater at 120h	0.184	-0.465	0.833	1
Psal-103 in seawater at 312h vs. Psal-103 in seawater at 120h	0.069	-0.580	0.718	1
Psal-103 in seawater at 336h vs. Psal-103 in seawater at 120h	-0.037	-0.686	0.612	1
Psal-103 in seawater at 360h vs. Psal-103 in seawater at 120h	-0.100	-0.749	0.550	1
Psal-103 in AUSTRAL medium at 168h vs. Psal-103 in AUSTRAL medium at 144h	-0.142	-0.791	0.507	1
Psal-103 in AUSTRAL medium at 192h vs. Psal-103 in AUSTRAL medium at 144h	0.083	-0.552	0.718	1
Psal-103 in AUSTRAL medium at 216h vs. Psal-103 in AUSTRAL medium at 144h	0.129	-0.506	0.764	1
Psal-103 in AUSTRAL medium at 240h vs. Psal-103 in AUSTRAL medium at 144h	0.004	-0.645	0.653	1
Psal-103 in AUSTRAL medium at 264h vs. Psal-103 in AUSTRAL medium at 144h	0.034	-0.601	0.669	1
Psal-103 in AUSTRAL medium at 288h vs. Psal-103 in AUSTRAL medium at 144h	-0.072	-0.707	0.563	1
Psal-103 in AUSTRAL medium at 312h vs. Psal-103 in AUSTRAL medium at 144h	-0.076	-0.711	0.559	1
Psal-103 in AUSTRAL medium at 336h vs. Psal-103 in AUSTRAL medium at 144h	-0.149	-0.784	0.486	1
Psal-103 in AUSTRAL medium at 360h vs. Psal-103 in AUSTRAL medium at 144h	-0.247	-0.881	0.388	1
Psal-103 in seawater at 168h vs. Psal-103 in seawater at 144h	0.256	-0.393	0.906	1
Psal-103 in seawater at 192h vs. Psal-103 in seawater at 144h	0.573	-0.077	1222	0.224
Psal-103 in seawater at 216h vs. Psal-103 in seawater at 144h	0.444	-0.205	1093	0.857
Psal-103 in seawater at 240h vs. Psal-103 in seawater at 144h	0.346	-0.303	0.996	0.998
Psal-103 in seawater at 264h vs. Psal-103 in seawater at 144h	0.486	-0.163	1136	0.658
Psal-103 in seawater at 288h vs. Psal-103 in seawater at 144h	0.428	-0.221	1077	0.909
Psal-103 in seawater at 312h vs. Psal-103 in seawater at 144h	0.313	-0.336	0.963	1
Psal-103 in seawater at 336h vs. Psal-103 in seawater at 144h	0.207	-0.442	0.856	1
Psal-103 in seawater at 360h vs. Psal-103 in seawater at 144h	0.145	-0.505	0.794	1
Psal-103 in AUSTRAL medium at 192h vs. Psal-103 in AUSTRAL medium at 168h	0.225	-0.424	0.874	1
Psal-103 in AUSTRAL medium at 216h vs. Psal-103 in AUSTRAL medium at 168h	0.271	-0.379	0.920	1
Psal-103 in AUSTRAL medium at 240h vs. Psal-103 in AUSTRAL medium at 168h	0.146	-0.518	0.809	1
Psal-103 in AUSTRAL medium at 264h vs. Psal-103 in AUSTRAL medium at 168h	0.176	-0.473	0.825	1
Psal-103 in AUSTRAL medium at 288h vs. Psal-103 in AUSTRAL medium at 168h	0.070	-0.580	0.719	1
Psal-103 in AUSTRAL medium at 312h vs. Psal-103 in AUSTRAL medium at 168h	0.065	-0.584	0.715	1
Psal-103 in AUSTRAL medium at 336h vs. Psal-103 in AUSTRAL medium at 168h	-0.007	-0.656	0.642	1
Psal-103 in AUSTRAL medium at 360h vs. Psal-103 in AUSTRAL medium at 168h	-0.105	-0.754	0.544	1
Psal-103 in seawater at 192h vs. Psal-103 in seawater at 168h	0.316	-0.319	0.951	1
Psal-103 in seawater at 216h vs. Psal-103 in seawater at 168h	0.188	-0.447	0.823	1
Psal-103 in seawater at 240h vs. Psal-103 in seawater at 168h	0.090	-0.545	0.725	1
Psal-103 in seawater at 264h vs. Psal-103 in seawater at 168h	0.230	-0.405	0.865	1
Psal-103 in seawater at 288h vs. Psal-103 in seawater at 168h	0.172	-0.463	0.807	1
Psal-103 in seawater at 312h vs. Psal-103 in seawater at 168h	0.057	-0.578	0.692	1
Psal-103 in seawater at 336h vs. Psal-103 in seawater at 168h	-0.049	-0.684	0.586	1
Psal-103 in seawater at 360h vs. Psal-103 in seawater at 168h	-0.112	-0.747	0.523	1
Psal-103 in AUSTRAL medium at 216h vs. Psal-103 in AUSTRAL medium at 192h	0.046	-0.589	0.680	1
Psal-103 in AUSTRAL medium at 240h vs. Psal-103 in AUSTRAL medium at 192h	-0.079	-0.729	0.570	1
Psal-103 in AUSTRAL medium at 264h vs. Psal-103 in AUSTRAL medium at 192h	-0.049	-0.684	0.586	1
Psal-103 in AUSTRAL medium at 288h vs. Psal-103 in AUSTRAL medium at 192h	-0.156	-0.790	0.479	1
Psal-103 in AUSTRAL medium at 312h vs. Psal-103 in AUSTRAL medium at 192h	-0.160	-0.795	0.475	1
Psal-103 in AUSTRAL medium at 336h vs. Psal-103 in AUSTRAL medium at 192h	-0.232	-0.867	0.403	1
Psal-103 in AUSTRAL medium at 360h vs. Psal-103 in AUSTRAL medium at 192h	-0.330	-0.965	0.305	0.999
Psal-103 in seawater at 216h vs. Psal-103 in seawater at 192h	-0.129	-0.764	0.506	1
Psal-103 in seawater at 240h vs. Psal-103 in seawater at 192h	-0.226	-0.861	0.409	1
Psal-103 in seawater at 264h vs. Psal-103 in seawater at 192h	-0.086	-0.721	0.549	1
Psal-103 in seawater at 288h vs. Psal-103 in seawater at 192h	-0.144	-0.779	0.490	1
Psal-103 in seawater at 312h vs. Psal-103 in seawater at 192h	-0.259	-0.894	0.376	1
Psal-103 in seawater at 336h vs. Psal-103 in seawater at 192h	-0.365	-1000	0.269	0.990
Psal-103 in seawater at 360h vs. Psal-103 in seawater at 192h	-0.428	-1063	0.207	0.880
Psal-103 in AUSTRAL medium at 240h vs. Psal-103 in AUSTRAL medium at 216h	-0.125	-0.774	0.524	1
Psal-103 in AUSTRAL medium at 264h vs. Psal-103 in AUSTRAL medium at 216h	-0.095	-0.730	0.540	1
Psal-103 in AUSTRAL medium at 288h vs. Psal-103 in AUSTRAL medium at 216h	-0.201	-0.836	0.434	1
Psal-103 in AUSTRAL medium at 312h vs. Psal-103 in AUSTRAL medium at 216h	-0.205	-0.840	0.430	1
Psal-103 in AUSTRAL medium at 336h vs. Psal-103 in AUSTRAL medium at 216h	-0.278	-0.913	0.357	1
Psal-103 in AUSTRAL medium at 360h vs. Psal-103 in AUSTRAL medium at 216h	-0.375	-1010	0.260	0.983
Psal-103 in seawater at 240h vs. Psal-103 in seawater at 216h	-0.098	-0.733	0.537	1
Psal-103 in seawater at 264h vs. Psal-103 in seawater at 216h	0.042	-0.593	0.677	1
Psal-103 in seawater at 288h vs. Psal-103 in seawater at 216h	-0.016	-0.651	0.619	1
Psal-103 in seawater at 312h vs. Psal-103 in seawater at 216h	-0.131	-0.766	0.504	1
Psal-103 in seawater at 336h vs. Psal-103 in seawater at 216h	-0.237	-0.872	0.398	1
Psal-103 in seawater at 360h vs. Psal-103 in seawater at 216h	-0.299	-0.934	0.336	1
Psal-103 in AUSTRAL medium at 264h vs. Psal-103 in AUSTRAL medium at 240h	0.030	-0.619	0.680	1
Psal-103 in AUSTRAL medium at 288h vs. Psal-103 in AUSTRAL medium at 240h	-0.076	-0.725	0.573	1
Psal-103 in AUSTRAL medium at 312h vs. Psal-103 in AUSTRAL medium at 240h	-0.080	-0.729	0.569	1
Psal-103 in AUSTRAL medium at 336h vs. Psal-103 in AUSTRAL medium at 240h	-0.153	-0.802	0.497	1
Psal-103 in AUSTRAL medium at 360h vs. Psal-103 in AUSTRAL medium at 240h	-0.250	-0.900	0.399	1
Psal-103 in seawater at 264h vs. Psal-103 in seawater at 240h	0.140	-0.495	0.775	1
Psal-103 in seawater at 288h vs. Psal-103 in seawater at 240h	0.082	-0.553	0.717	1
Psal-103 in seawater at 312h vs. Psal-103 in seawater at 240h	-0.033	-0.668	0.602	1
Psal-103 in seawater at 336h vs. Psal-103 in seawater at 240h	-0.139	-0.774	0.496	1
Psal-103 in seawater at 360h vs. Psal-103 in seawater at 240h	-0.202	-0.837	0.433	1
Psal-103 in AUSTRAL medium 288h vs. Psal-103 in AUSTRAL medium at 264h	-0.106	-0.741	0.528	1
Psal-103 in AUSTRAL medium 312h vs. Psal-103 in AUSTRAL medium at 264h	-0.111	-0.746	0.524	1
Psal-103 in AUSTRAL medium 336h vs. Psal-103 in AUSTRAL medium at 264h	-0.183	-0.818	0.452	1
Psal-103 in AUSTRAL medium 360h vs. Psal-103 in AUSTRAL medium at 264h	-0.281	-0.916	0.354	1
Psal-103 in seawater at 288h vs. Psal-103 in seawater at 264h	-0.058	-0.693	0.577	1
Psal-103 in seawater at 312h vs. Psal-103 in seawater at 264h	-0.173	-0.808	0.462	1
Psal-103 in seawater at 336h vs. Psal-103 in seawater at 264h	-0.279	-0.914	0.356	1
Psal-103 in seawater at 360h vs. Psal-103 in seawater at 264h	-0.342	-0.977	0.293	0.998
Psal-103 in AUSTRAL medium at 312h vs. Psal-103 in AUSTRAL medium at 288h	-0.004	-0.639	0.631	1
Psal-103 in AUSTRAL medium at 336h vs. Psal-103 in AUSTRAL medium at 288h	-0.077	-0.711	0.558	1
Psal-103 in AUSTRAL medium at 360h vs. Psal-103 in AUSTRAL medium at 288h	-0.174	-0.809	0.461	1
Psal-103 in seawater at 312h vs. Psal-103 in seawater at 288h	-0.115	-0.750	0.520	1
Psal-103 in seawater at 336h vs. Psal-103 in seawater at 288h	-0.221	-0.856	0.414	1
Psal-103 in seawater at 360h vs. Psal-103 in seawater at 288h	-0.283	-0.918	0.351	1
Psal-103 in AUSTRAL medium at 336h vs. Psal-103 in AUSTRAL medium at 312h	-0.072	-0.707	0.563	1
Psal-103 in AUSTRAL medium at 360h vs. Psal-103 in AUSTRAL medium at 312h	-0.170	-0.805	0.465	1
Psal-103 in seawater at 336h vs. Psal-103 in seawater at 312h	-0.106	-0.741	0.529	1
Psal-103 in seawater at 360h vs. Psal-103 in seawater at 312h	-0.169	-0.804	0.466	1
Psal-103 in AUSTRAL medium at 360h vs. Psal-103 in AUSTRAL medium at 336h	-0.098	-0.733	0.537	1
Psal-103 in seawater at 360h vs. Psal-103 in seawater at 336h	-0.062	-0.697	0.572	1
Psal-104 in AUSTRAL medium at 48h vs. Psal-104 in AUSTRAL medium at 24h	0.014	-0.621	0.649	1
Psal-104 in AUSTRAL medium at 72h vs. Psal-104 in AUSTRAL medium at 24h	0.327	-0.322	0.976	1
Psal-104 in AUSTRAL medium at 96h vs. Psal-104 in AUSTRAL medium at 24h	0.578	-0.057	1213	0.163
Psal-104 in AUSTRAL medium at 120h vs. Psal-104 in AUSTRAL medium at 24h	0.481	-0.154	1115	0.631
Psal-104 in AUSTRAL medium at 144h vs. Psal-104 in AUSTRAL medium at 24h	0.361	-0.274	0.996	0.992
Psal-104 in AUSTRAL medium at 168h vs. Psal-104 in AUSTRAL medium at 24h	0.299	-0.336	0.934	1
Psal-104 in AUSTRAL medium at 192h vs. Psal-104 in AUSTRAL medium at 24h	0.409	-0.226	1044	0.934
Psal-104 in AUSTRAL medium at 216h vs. Psal-104 in AUSTRAL medium at 24h	0.370	-0.265	1004	0.988
Psal-104 in AUSTRAL medium at 240h vs. Psal-104 in AUSTRAL medium at 24h	0.290	-0.345	0.925	1
Psal-104 in AUSTRAL medium at 264h vs. Psal-104 in AUSTRAL medium at 24h	0.285	-0.350	0.920	1
Psal-104 in AUSTRAL medium at 288h vs. Psal-104 in AUSTRAL medium at 24h	0.417	-0.218	1052	0.914
Psal-104 in AUSTRAL medium at 312h vs. Psal-104 in AUSTRAL medium at 24h	0.357	-0.278	0.992	0.994
Psal-104 in AUSTRAL medium at 336h vs. Psal-104 in AUSTRAL medium at 24h	0.308	-0.327	0.943	1
Psal-104 in AUSTRAL medium at 360h vs. Psal-104 in AUSTRAL medium at 24h	0.312	-0.322	0.947	1
Psal-104 in seawater at 48h vs. Psal-104 in seawater at 24h	0.181	-0.454	0.816	1
Psal-104 in seawater at 72h vs. Psal-104 in seawater at 24h	0.499	-0.136	1134	0.525
Psal-104 in seawater at 96h vs. Psal-104 in seawater at 24h	1072	0.423	1721	0.000
Psal-104 in seawater at 120h vs. Psal-104 in seawater at 24h	0.985	0.350	1620	0.000
Psal-104 in seawater at 144h vs. Psal-104 in seawater at 24h	0.852	0.217	1487	0.000
Psal-104 in seawater at 168h vs. Psal-104 in seawater at 24h	0.843	0.208	1478	0.000
Psal-104 in seawater at 192h vs. Psal-104 in seawater at 24h	1029	0.394	1664	0.000
Psal-104 in seawater at 216h vs. Psal-104 in seawater at 24h	0.938	0.303	1573	0.000
Psal-104 in seawater at 240h vs. Psal-104 in seawater at 24h	0.836	0.187	1485	0.000
Psal-104 in seawater at 264h vs. Psal-104 in seawater at 24h	0.842	0.207	1477	0.000
Psal-104 in seawater at 288h vs. Psal-104 in seawater at 24h	0.859	0.224	1494	0.000
Psal-104 in seawater at 312h vs. Psal-104 in seawater at 24h	0.792	0.157	1427	0.001
Psal-104 in seawater at 336h vs. Psal-104 in seawater at 24h	0.718	0.083	1353	0.006
Psal-104 in seawater at 360h vs. Psal-104 in seawater at 24h	0.664	0.030	1299	0.025
Psal-104 in AUSTRAL medium at 72h vs. Psal-104 in AUSTRAL medium at 48h	0.313	-0.336	0.962	1
Psal-104 in AUSTRAL medium at 96h vs. Psal-104 in AUSTRAL medium at 48h	0.564	-0.071	1199	0.208
Psal-104 in AUSTRAL medium at 120h vs. Psal-104 in AUSTRAL medium at 48h	0.467	-0.168	1102	0.707
Psal-104 in AUSTRAL medium at 144h vs. Psal-104 in AUSTRAL medium at 48h	0.347	-0.288	0.982	0.996
Psal-104 in AUSTRAL medium at 168h vs. Psal-104 in AUSTRAL medium at 48h	0.285	-0.349	0.920	1
Psal-104 in AUSTRAL medium at 192h vs. Psal-104 in AUSTRAL medium at 48h	0.395	-0.240	1030	0.961
Psal-104 in AUSTRAL medium at 216h vs. Psal-104 in AUSTRAL medium at 48h	0.356	-0.279	0.991	0.994
Psal-104 in AUSTRAL medium at 240h vs. Psal-104 in AUSTRAL medium at 48h	0.276	-0.359	0.911	1
Psal-104 in AUSTRAL medium at 264h vs. Psal-104 in AUSTRAL medium at 48h	0.271	-0.364	0.906	1
Psal-104 in AUSTRAL medium at 288h vs. Psal-104 in AUSTRAL medium at 48h	0.403	-0.232	1038	0.947
Psal-104 in AUSTRAL medium at 312h vs. Psal-104 in AUSTRAL medium at 48h	0.343	-0.292	0.978	0.997
Psal-104 in AUSTRAL medium at 336h vs. Psal-104 in AUSTRAL medium at 48h	0.294	-0.341	0.929	1
Psal-104 in AUSTRAL medium at 360h vs. Psal-104 in AUSTRAL medium at 48h	0.299	-0.336	0.934	1
Psal-104 in seawater at 72h vs. Psal-104 in seawater at 48h	0.318	-0.317	0.953	1
Psal-104 in seawater at 96h vs. Psal-104 in seawater at 48h	0.891	0.242	1540	0.000
Psal-104 in seawater at 120h vs. Psal-104 in seawater at 48h	0.804	0.169	1439	0.000
Psal-104 in seawater at 144h vs. Psal-104 in seawater at 48h	0.671	0.036	1306	0.021
Psal-104 in seawater at 168h vs. Psal-104 in seawater at 48h	0.661	0.027	1296	0.027
Psal-104 in seawater at 192h vs. Psal-104 in seawater at 48h	0.847	0.213	1482	0.000
Psal-104 in seawater at 216h vs. Psal-104 in seawater at 48h	0.757	0.122	1392	0.002
Psal-104 in seawater at 240h vs. Psal-104 in seawater at 48h	0.655	0.006	1304	0.044
Psal-104 in seawater at 264h vs. Psal-104 in seawater at 48h	0.661	0.026	1295	0.027
Psal-104 in seawater at 288h vs. Psal-104 in seawater at 48h	0.678	0.043	1313	0.018
Psal-104 in seawater at 312h vs. Psal-104 in seawater at 48h	0.611	-0.024	1246	0.084
Psal-104 in seawater at 336h vs. Psal-104 in seawater at 48h	0.537	-0.098	1172	0.324
Psal-104 in seawater at 360h vs. Psal-104 in seawater at 48h	0.483	-0.152	1118	0.616
Psal-104 in AUSTRAL medium at 96h vs. Psal-104 in AUSTRAL medium at 72h	0.251	-0.398	0.901	1
Psal-104 in AUSTRAL medium at 120h vs. Psal-104 in AUSTRAL medium at 72h	0.154	-0.495	0.803	1
Psal-104 in AUSTRAL medium at 144h vs. Psal-104 in AUSTRAL medium at 72h	0.035	-0.615	0.684	1
Psal-104 in AUSTRAL medium at 168h vs. Psal-104 in AUSTRAL medium at 72h	-0.027	-0.677	0.622	1
Psal-104 in AUSTRAL medium at 192h vs. Psal-104 in AUSTRAL medium at 72h	0.082	-0.567	0.731	1
Psal-104 in AUSTRAL medium at 216h vs. Psal-104 in AUSTRAL medium at 72h	0.043	-0.606	0.692	1
Psal-104 in AUSTRAL medium at 240h vs. Psal-104 in AUSTRAL medium at 72h	-0.037	-0.686	0.613	1
Psal-104 in AUSTRAL medium at 264h vs. Psal-104 in AUSTRAL medium at 72h	-0.042	-0.691	0.608	1
Psal-104 in AUSTRAL medium at 288h vs. Psal-104 in AUSTRAL medium at 72h	0.090	-0.559	0.739	1
Psal-104 in AUSTRAL medium at 312h vs. Psal-104 in AUSTRAL medium at 72h	0.030	-0.619	0.680	1
Psal-104 in AUSTRAL medium at 336h vs. Psal-104 in AUSTRAL medium at 72h	-0.019	-0.668	0.630	1
Psal-104 in AUSTRAL medium at 360h vs. Psal-104 in AUSTRAL medium at 72h	-0.014	-0.663	0.635	1
Psal-104 in seawater at 96h vs. Psal-104 in seawater at 72h	0.573	-0.076	1222	0.222
Psal-104 in seawater at 120h vs. Psal-104 in seawater at 72h	0.486	-0.149	1121	0.600
Psal-104 in seawater at 144h vs. Psal-104 in seawater at 72h	0.353	-0.282	0.988	0.995
Psal-104 in seawater at 168h vs. Psal-104 in seawater at 72h	0.344	-0.291	0.979	0.997
Psal-104 in seawater at 192h vs. Psal-104 in seawater at 72h	0.530	-0.105	1165	0.358
Psal-104 in seawater at 216h vs. Psal-104 in seawater at 72h	0.439	-0.196	1074	0.837
Psal-104 in seawater at 240h vs. Psal-104 in seawater at 72h	0.337	-0.312	0.986	0.999
Psal-104 in seawater at 264h vs. Psal-104 in seawater at 72h	0.343	-0.292	0.978	0.997
Psal-104 in seawater at 288h vs. Psal-104 in seawater at 72h	0.360	-0.275	0.995	0.993
Psal-104 in seawater at 312h vs. Psal-104 in seawater at 72h	0.293	-0.342	0.928	1
Psal-104 in seawater at 336h vs. Psal-104 in seawater at 72h	0.219	-0.416	0.854	1
Psal-104 in seawater at 360h vs. Psal-104 in seawater at 72h	0.165	-0.470	0.800	1
Psal-104 in AUSTRAL medium at 120h vs. Psal-104 in AUSTRAL medium at 96h	-0.098	-0.733	0.537	1
Psal-104 in AUSTRAL medium at 144h vs. Psal-104 in AUSTRAL medium at 96h	-0.217	-0.852	0.418	1
Psal-104 in AUSTRAL medium at 168h vs. Psal-104 in AUSTRAL medium at 96h	-0.279	-0.914	0.356	1
Psal-104 in AUSTRAL medium at 192h vs. Psal-104 in AUSTRAL medium at 96h	-0.169	-0.804	0.466	1
Psal-104 in AUSTRAL medium at 216h vs. Psal-104 in AUSTRAL medium at 96h	-0.209	-0.844	0.426	1
Psal-104 in AUSTRAL medium at 240h vs. Psal-104 in AUSTRAL medium at 96h	-0.288	-0.923	0.347	1
Psal-104 in AUSTRAL medium at 264h vs. Psal-104 in AUSTRAL medium at 96h	-0.293	-0.928	0.342	1
Psal-104 in AUSTRAL medium at 288h vs. Psal-104 in AUSTRAL medium at 96h	-0.161	-0.796	0.473	1
Psal-104 in AUSTRAL medium at 312h vs. Psal-104 in AUSTRAL medium at 96h	-0.221	-0.856	0.414	1
Psal-104 in AUSTRAL medium at 336h vs. Psal-104 in AUSTRAL medium at 96h	-0.270	-0.905	0.365	1
Psal-104 in AUSTRAL medium at 360h vs. Psal-104 in AUSTRAL medium at 96h	-0.266	-0.901	0.369	1
Psal-104 in seawater at 120h vs. Psal-104 in seawater at 96h	-0.087	-0.736	0.562	1
Psal-104 in seawater at 144h vs. Psal-104 in seawater at 96h	-0.220	-0.869	0.429	1
Psal-104 in seawater at 168h vs. Psal-104 in seawater at 96h	-0.229	-0.879	0.420	1
Psal-104 in seawater at 192h vs. Psal-104 in seawater at 96h	-0.043	-0.693	0.606	1
Psal-104 in seawater at 216h vs. Psal-104 in seawater at 96h	-0.134	-0.783	0.515	1
Psal-104 in seawater at 240h vs. Psal-104 in seawater at 96h	-0.236	-0.899	0.427	1
Psal-104 in seawater at 264h vs. Psal-104 in seawater at 96h	-0.230	-0.880	0.419	1
Psal-104 in seawater at 288h vs. Psal-104 in seawater at 96h	-0.213	-0.862	0.436	1
Psal-104 in seawater at 312h vs. Psal-104 in seawater at 96h	-0.280	-0.929	0.369	1
Psal-104 in seawater at 336h vs. Psal-104 in seawater at 96h	-0.344	-0.994	0.305	0.998
Psal-104 in seawater at 360h vs. Psal-104 in seawater at 96h	-0.407	-1056	0.242	0.956
Psal-104 in AUSTRAL medium at 144h vs. Psal-104 in AUSTRAL medium at 120h	-0.119	-0.754	0.516	1
Psal-104 in AUSTRAL medium at 168h vs. Psal-104 in AUSTRAL medium at 120h	-0.181	-0.816	0.454	1
Psal-104 in AUSTRAL medium at 192h vs. Psal-104 in AUSTRAL medium at 120h	-0.072	-0.707	0.563	1
Psal-104 in AUSTRAL medium at 216h vs. Psal-104 in AUSTRAL medium at 120h	-0.111	-0.746	0.524	1
Psal-104 in AUSTRAL medium at 240h vs. Psal-104 in AUSTRAL medium at 120h	-0.190	-0.825	0.445	1
Psal-104 in AUSTRAL medium at 264h vs. Psal-104 in AUSTRAL medium at 120h	-0.195	-0.830	0.440	1
Psal-104 in AUSTRAL medium at 288h vs. Psal-104 in AUSTRAL medium at 120h	-0.064	-0.699	0.571	1
Psal-104 in AUSTRAL medium at 312h vs. Psal-104 in AUSTRAL medium at 120h	-0.123	-0.758	0.512	1
Psal-104 in AUSTRAL medium at 336h vs. Psal-104 in AUSTRAL medium at 120h	-0.173	-0.808	0.462	1
Psal-104 in AUSTRAL medium at 360h vs. Psal-104 in AUSTRAL medium at 120h	-0.168	-0.803	0.467	1
Psal-104 in seawater at 144h vs. Psal-104 in seawater at 120h	-0.133	-0.768	0.502	1
Psal-104 in seawater at 168h vs. Psal-104 in seawater at 120h	-0.142	-0.777	0.493	1
Psal-104 in seawater at 192h vs. Psal-104 in seawater at 120h	0.044	-0.591	0.679	1
Psal-104 in seawater at 216h vs. Psal-104 in seawater at 120h	-0.047	-0.682	0.588	1
Psal-104 in seawater at 240h vs. Psal-104 in seawater at 120h	-0.149	-0.798	0.500	1
Psal-104 in seawater at 264h vs. Psal-104 in seawater at 120h	-0.143	-0.778	0.492	1
Psal-104 in seawater at 288h vs. Psal-104 in seawater at 120h	-0.126	-0.761	0.509	1
Psal-104 in seawater at 312h vs. Psal-104 in seawater at 120h	-0.193	-0.828	0.442	1
Psal-104 in seawater at 336h vs. Psal-104 in seawater at 120h	-0.267	-0.902	0.368	1
Psal-104 in seawater at 360h vs. Psal-104 in seawater at 120h	-0.321	-0.955	0.314	0.999
Psal-104 in AUSTRAL medium at 168h vs. Psal-104 in AUSTRAL medium at 144h	-0.062	-0.697	0.573	1
Psal-104 in AUSTRAL medium at 192h vs. Psal-104 in AUSTRAL medium at 144h	0.048	-0.587	0.683	1
Psal-104 in AUSTRAL medium at 216h vs. Psal-104 in AUSTRAL medium at 144h	0.008	-0.627	0.643	1
Psal-104 in AUSTRAL medium at 249h vs. Psal-104 in AUSTRAL medium at 144h	-0.071	-0.706	0.564	1
Psal-104 in AUSTRAL medium at 264h vs. Psal-104 in AUSTRAL medium at 144h	-0.076	-0.711	0.559	1
Psal-104 in AUSTRAL medium at 288h vs. Psal-104 in AUSTRAL medium at 144h	0.055	-0.580	0.690	1
Psal-104 in AUSTRAL medium at 312h vs. Psal-104 in AUSTRAL medium at 144h	-0.004	-0.639	0.631	1
Psal-104 in AUSTRAL medium at 336h vs. Psal-104 in AUSTRAL medium at 144h	-0.053	-0.688	0.582	1
Psal-104 in AUSTRAL medium at 360h vs. Psal-104 in AUSTRAL medium at 144h	-0.049	-0.684	0.586	1
Psal-104 in seawater at 168h vs. Psal-104 in seawater at 144h	-0.010	-0.644	0.625	1
Psal-104 in seawater at 192h vs. Psal-104 in seawater at 144h	0.176	-0.458	0.811	1
Psal-104 in seawater at 216h vs. Psal-104 in seawater at 144h	0.086	-0.549	0.721	1
Psal-104 in seawater at 249h vs. Psal-104 in seawater at 144h	-0.016	-0.665	0.633	1
Psal-104 in seawater at 264h vs. Psal-104 in seawater at 144h	-0.011	-0.645	0.624	1
Psal-104 in seawater at 288h vs. Psal-104 in seawater at 144h	0.007	-0.628	0.642	1
Psal-104 in seawater at 312h vs. Psal-104 in seawater at 144h	-0.060	-0.695	0.575	1
Psal-104 in seawater at 336h vs. Psal-104 in seawater at 144h	-0.134	-0.769	0.501	1
Psal-104 in seawater at 360h vs. Psal-104 in seawater at 144h	-0.188	-0.823	0.447	1
Psal-104 in AUSTRAL medium at 192h vs. Psal-104 in AUSTRAL medium at 168h	0.110	-0.525	0.744	1
Psal-104 in AUSTRAL medium at 216h vs. Psal-104 in AUSTRAL medium at 168h	0.070	-0.565	0.705	1
Psal-104 in AUSTRAL medium at 240h vs. Psal-104 in AUSTRAL medium at 168h	-0.009	-0.644	0.626	1
Psal-104 in AUSTRAL medium at 264h vs. Psal-104 in AUSTRAL medium at 168h	-0.014	-0.649	0.621	1
Psal-104 in AUSTRAL medium at 288h vs. Psal-104 in AUSTRAL medium at 168h	0.117	-0.518	0.752	1
Psal-104 in AUSTRAL medium at 312h vs. Psal-104 in AUSTRAL medium at 168h	0.058	-0.577	0.693	1
Psal-104 in AUSTRAL medium at 336h vs. Psal-104 in AUSTRAL medium at 168h	0.009	-0.626	0.643	1
Psal-104 in AUSTRAL medium at 360h vs. Psal-104 in AUSTRAL medium at 168h	0.013	-0.622	0.648	1
Psal-104 in seawater at 192h vs. Psal-104 in seawater at 168h	0.186	-0.449	0.821	1
Psal-104 in seawater at 216h vs. Psal-104 in seawater at 168h	0.096	-0.539	0.731	1
Psal-104 in seawater at 240h vs. Psal-104 in seawater at 168h	-0.006	-0.656	0.643	1
Psal-104 in seawater at 264h vs. Psal-104 in seawater at 168h	-0.001	-0.636	0.634	1
Psal-104 in seawater at 288h vs. Psal-104 in seawater at 168h	0.016	-0.619	0.651	1
Psal-104 in seawater at 312h vs. Psal-104 in seawater at 168h	-0.050	-0.685	0.585	1
Psal-104 in seawater at 336h vs. Psal-104 in seawater at 168h	-0.125	-0.760	0.510	1
Psal-104 in seawater at 360h vs. Psal-104 in seawater at 168h	-0.178	-0.813	0.457	1
Pal-104 in AUSTRAL medium at 216h vs. Psal-104 in AUSTRAL medium at 192h	-0.039	-0.674	0.596	1
Pal-104 in AUSTRAL medium at 240h vs. Psal-104 in AUSTRAL medium at 192h	-0.119	-0.754	0.516	1
Pal-104 in AUSTRAL medium at 264h vs. Psal-104 in AUSTRAL medium at 192h	-0.124	-0.759	0.511	1
Pal-104 in AUSTRAL medium at 288h vs. Psal-104 in AUSTRAL medium at 192h	0.008	-0.627	0.643	1
Pal-104 in AUSTRAL medium at 312h vs. Psal-104 in AUSTRAL medium at 192h	-0.052	-0.687	0.583	1
Pal-104 in AUSTRAL medium at 336h vs. Psal-104 in AUSTRAL medium at 192h	-0.101	-0.736	0.534	1
Pal-104 in AUSTRAL medium at 350h vs. Psal-104 in AUSTRAL medium at 192h	-0.096	-0.731	0.539	1
Psal-104 in seawater at 216h vs. Psal-104 in seawater at 192h	-0.090	-0.725	0.545	1
Psal-104 in seawater at 240h vs. Psal-104 in seawater at 192h	-0.192	-0.842	0.457	1
Psal-104 in seawater at 264h vs. Psal-104 in seawater at 192h	-0.187	-0.822	0.448	1
Psal-104 in seawater at 288h vs. Psal-104 in seawater at 192h	-0.170	-0.805	0.465	1
Psal-104 in seawater at 312h vs. Psal-104 in seawater at 192h	-0.236	-0.871	0.399	1
Psal-104 in seawater at 336h vs. Psal-104 in seawater at 192h	-0.311	-0.946	0.324	1
Psal-104 in seawater at 360h vs. Psal-104 in seawater at 192h	-0.364	-0.999	0.271	0.991
Psal-104 in AUSTRAL medium at 240h vs. Psal-104 in AUSTRAL medium at 216h	-0.079	-0.714	0.556	1
Psal-104 in AUSTRAL medium at 264h vs. Psal-104 in AUSTRAL medium at 216h	-0.084	-0.719	0.551	1
Psal-104 in AUSTRAL medium at 288h vs. Psal-104 in AUSTRAL medium at 216h	0.047	-0.588	0.682	1
Psal-104 in AUSTRAL medium at 312h vs. Psal-104 in AUSTRAL medium at 216h	-0.012	-0.647	0.623	1
Psal-104 in AUSTRAL medium at 336h vs. Psal-104 in AUSTRAL medium at 216h	-0.062	-0.697	0.573	1
Psal-104 in AUSTRAL medium at 360h vs. Psal-104 in AUSTRAL medium at 216h	-0.057	-0.692	0.578	1
Psal-104 in seawater at 240h vs. Psal-104 in seawater at 216h	-0.102	-0.751	0.547	1
Psal-104 in seawater at 264h vs. Psal-104 in seawater at 216h	-0.097	-0.732	0.538	1
Psal-104 in seawater at 288h vs. Psal-104 in seawater at 216h	-0.079	-0.714	0.556	1
Psal-104 in seawater at 312h vs. Psal-104 in seawater at 216h	-0.146	-0.781	0.489	1
Psal-104 in seawater at 336h vs. Psal-104 in seawater at 216h	-0.220	-0.855	0.415	1
Psal-104 in seawater at 360h vs. Psal-104 in seawater at 216h	-0.274	-0.909	0.361	1
Psal-104 in AUSTRAL medium at 264h vs. Psal-104 in AUSTRAL medium at 240h	-0.005	-0.640	0.630	1
Psal-104 in AUSTRAL medium at 288h vs. Psal-104 in AUSTRAL medium at 240h	0.127	-0.508	0.761	1
Psal-104 in AUSTRAL medium at 312h vs. Psal-104 in AUSTRAL medium at 240h	0.067	-0.568	0.702	1
Psal-104 in AUSTRAL medium at 336h vs. Psal-104 in AUSTRAL medium at 240h	0.018	-0.617	0.653	1
Psal-104 in AUSTRAL medium at 360h vs. Psal-104 in AUSTRAL medium at 240h	0.022	-0.613	0.657	1
Psal-104 in seawater at 264h vs. Psal-104 in seawater at 240h	0.006	-0.644	0.655	1
Psal-104 in seawater at 288h vs. Psal-104 in seawater at 240h	0.023	-0.626	0.672	1
Psal-104 in seawater at 312h vs. Psal-104 in seawater at 240h	-0.044	-0.693	0.605	1
Psal-104 in seawater at 336h vs. Psal-104 in seawater at 240h	-0.118	-0.767	0.531	1
Psal-104 in seawater at 360h vs. Psal-104 in seawater at 240h	-0.172	-0.821	0.477	1
Psal-104 in AUSTRAL medium at 288h vs. Psal-104 in AUSTRAL medium at 264h	0.131	-0.503	0.766	1
Psal-104 in AUSTRAL medium at 312h vs. Psal-104 in AUSTRAL medium at 264h	0.072	-0.563	0.707	1
Psal-104 in AUSTRAL medium at 336h vs. Psal-104 in AUSTRAL medium at 264h	0.023	-0.612	0.658	1
Psal-104 in AUSTRAL medium at 360h vs. Psal-104 in AUSTRAL medium at 264h	0.027	-0.608	0.662	1
Psal-104 in seawater at 288h vs. Psal-104 in seawater at 264h	0.017	-0.618	0.652	1
Psal-104 in seawater at 312h vs. Psal-104 in seawater at 264h	-0.049	-0.684	0.586	1
Psal-104 in seawater at 336h vs. Psal-104 in seawater at 264h	-0.124	-0.759	0.511	1
Psal-104 in seawater at 360h vs. Psal-104 in seawater at 264h	-0.177	-0.812	0.458	1
Psal-104 in AUSTRAL media at 312h vs. Psal-104 in AUSTRAL medium at 288h	-0.059	-0.694	0.576	1
Psal-104 in AUSTRAL media at 336h vs. Psal-104 in AUSTRAL medium at 288h	-0.109	-0.744	0.526	1
Psal-104 in AUSTRAL media at 360h vs. Psal-104 in AUSTRAL medium at 288h	-0.104	-0.739	0.531	1
Psal-104 in seawater at 312h vs. Psal-104 in seawater at 288h	-0.067	-0.702	0.568	1
Psal-104 in seawater at 336h vs. Psal-104 in seawater at 288h	-0.141	-0.776	0.494	1
Psal-104 in seawater at 360h vs. Psal-104 in seawater at 288h	-0.195	-0.830	0.440	1
Psal-104 in AUSTRAL medium at 336h vs. Psal-104 in AUSTRAL medium at 312h	-0.049	-0.684	0.586	1
Psal-104 in AUSTRAL medium at 360h vs. Psal-104 in AUSTRAL medium at 312h	-0.045	-0.680	0.590	1
Psal-104 in seawater at 336h vs. Psal-104 in seawater at 312h	-0.074	-0.709	0.561	1
Psal-104 in seawater at 360h vs. Psal-104 in seawater at 312h	-0.128	-0.763	0.507	1
Psal-104 in AUSTRAL medium at 360h vs. Psal-104 in Austral medium at 336h	0.005	-0.630	0.640	1
Psal-104 in seawater at 360h vs. Psal-104 in seawater at 336h	-0.054	-0.688	0.581	1

## Sheet: Table S4
Table S4. Tukey post hoc test for comparisons between treatments. Only comparisons of interest are shown. Values in bold indicate statistically significant differences with a P-value adjusted ≤ 0.05.
Fluorescent ratio of live-to-dead bacteria in biofilms for mucus-amended experiments
		95% confidence interval
Treatment comparisons	Differences of means	Lower bound	Upper bound	P-value adjusted
Psal-103 in mucus-free seawater at 24h vs. Psal-103 in mucus-amended seawater at 24h	-0.907	-1404	-0.410	0.000
Psal-103 in mucus-free seawater at 48h vs. Psal-103 in mucus-amended seawater at 48h	-0.667	-1149	-0.185	0.000
Psal-103 in mucus-free seawater at 72h vs. Psal-103 in mucus-amended seawater at 72h	-0.571	-1053	-0.089	0.004
Psal-103 in mucus-free seawater at 96h vs. Psal-103 in mucus-amended seawater at 96h	-0.404	-0.886	0.078	0.264
Psal-103 in mucus-free seawater at 120h vs. Psal-103 in mucus-amended seawater at 120h	-0.290	-0.772	0.192	0.886
Psal-103 in mucus-free seawater at 144h vs. Psal-103 in mucus-amended seawater at 144h	-0.159	-0.641	0.323	1
Psal-103 in mucus-free seawater at 168h vs. Psal-103 in mucus-amended seawater at 168h	-0.368	-0.850	0.114	0.459
Psal-104 in mucus-free seawater at 24h vs. Psal-104 in mucus-amended seawater at 24h	-0.452	-0.934	0.030	0.102
Psal-104 in mucus-free seawater at 48h vs. Psal-104 in mucus-amended seawater at 48h	-0.623	-1105	-0.140	0.001
Psal-104 in mucus-free seawater at 72h vs. Psal-104 in mucus-amended seawater at 72h	-0.402	-0.884	0.080	0.272
Psal-104 in mucus-free seawater at 96h vs. Psal-104 in mucus-amended seawater at 96h	-0.460	-0.942	0.022	0.086
Psal-104 in mucus-free seawater at 120h vs. Psal-104 in mucus-amended seawater at 120h	-0.320	-0.802	0.162	0.745
Psal-104 in mucus-free seawater at 144h vs. Psal-104 in mucus-amended seawater at 144h	-0.657	-1139	-0.175	0.000
Psal-104 in mucus-free seawater at 168h vs. Psal-104 in mucus-amended seawater at 168h	-0.223	-0.705	0.259	0.995
Psal-103 in mucus-amended seawater at 24h vs. Psal-104 in mucus-amended seawater at 24h	0.272	-0.225	0.769	0.956
Psal-103 in mucus-amended seawater at 48h vs. Psal-104 in mucus-amended seawater at 48h	-0.107	-0.589	0.375	1
Psal-103 in mucus-amended seawater at 72h vs. Psal-104 in mucus-amended seawater at 72h	0.190	-0.292	0.672	1
Psal-103 in mucus-amended seawater at 96h vs. Psal-104 in mucus-amended seawater at 96h	-0.107	-0.589	0.376	1
Psal-103 in mucus-amended seawater at 120h vs. Psal-104 in mucus-amended seawater at 120h	0.018	-0.464	0.501	1
Psal-103 in mucus-amended seawater at 144h vs. Psal-104 in mucus-amended seawater at 144h	-0.170	-0.652	0.312	1
Psal-103 in mucus-amended seawater at 168h vs. Psal-104 in mucus-amended seawater at 168h	0.163	-0.319	0.645	1
Psal-103 in mucus-amended seawater at 24h vs. Psal-104 in mucus-amended seawater at 48h	-0.034	-0.531	0.463	1
Psal-103 in mucus-amended seawater at 24h vs. Psal-104 in mucus-amended seawater at 72h	0.066	-0.431	0.563	1
Psal-103 in mucus-amended seawater at 24h vs. Psal-104 in mucus-amended seawater at 96h	0.487	-0.010	0.984	0.063
Psal-103 in mucus-amended seawater at 24h vs. Psal-104 in mucus-amended seawater at 120h	0.336	-0.161	0.833	0.713
Psal-103 in mucus-amended seawater at 24h vs. Psal-104 in mucus-amended seawater at 144h	0.023	-0.474	0.520	1
Psal-103 in mucus-amended seawater at 24h vs. Psal-104 in mucus-amended seawater at 168h	0.157	-0.340	0.654	1
Psal-103 in mucus-amended seawater at 48h vs. Psal-104 in mucus-amended seawater at 24h	-0.199	-0.681	0.283	0.999
Psal-103 in mucus-amended seawater at 48h vs. Psal-104 in mucus-amended seawater at 72h	-0.007	-0.489	0.475	1
Psal-103 in mucus-amended seawater at 48h vs. Psal-104 in mucus-amended seawater at 96h	0.415	-0.067	0.897	0.217
Psal-103 in mucus-amended seawater at 48h vs. Psal-104 in mucus-amended seawater at 120h	0.264	-0.218	0.746	0.955
Psal-103 in mucus-amended seawater at 48h vs. Psal-104 in mucus-amended seawater at 144h	-0.049	-0.531	0.433	1
Psal-103 in mucus-amended seawater at 48h vs. Psal-104 in mucus-amended seawater at 168h	0.084	-0.398	0.567	1
Psal-103 in mucus-amended seawater at 72h vs. Psal-104 in mucus-amended seawater at 24h	-0.396	-0.878	0.086	0.304
Psal-103 in mucus-amended seawater at 72h vs. Psal-104 in mucus-amended seawater at 48h	-0.090	-0.572	0.392	1
Psal-103 in mucus-amended seawater at 72h vs. Psal-104 in mucus-amended seawater at 96h	0.611	0.129	1093	0.001
Psal-103 in mucus-amended seawater at 72h vs. Psal-104 in mucus-amended seawater at 120h	0.460	-0.022	0.942	0.084
Psal-103 in mucus-amended seawater at 72h vs. Psal-104 in mucus-amended seawater at 144h	0.147	-0.335	0.629	1
Psal-103 in mucus-amended seawater at 72h vs. Psal-104 in mucus-amended seawater at 168h	0.281	-0.201	0.763	0.914
Psal-103 in mucus-amended seawater at 96h vs. Psal-104 in mucus-amended seawater at 24h	0.322	-0.160	0.804	0.736
Psal-103 in mucus-amended seawater at 96h vs. Psal-104 in mucus-amended seawater at 48h	0.628	0.146	1110	0.001
Psal-103 in mucus-amended seawater at 96h vs. Psal-104 in mucus-amended seawater at 72h	0.528	0.046	1010	0.015
Psal-103 in mucus-amended seawater at 96h vs. Psal-104 in mucus-amended seawater at 120h	-0.258	-0.740	0.224	0.966
Psal-103 in mucus-amended seawater at 96h vs. Psal-104 in mucus-amended seawater at 144h	-0.571	-1053	-0.089	0.004
Psal-103 in mucus-amended seawater at 96h vs. Psal-104 in mucus-amended seawater at 168h	-0.437	-0.919	0.045	0.141
Psal-103 in mucus-amended seawater at 120h vs. Psal-104 in mucus-amended seawater at 24h	0.046	-0.436	0.528	1
Psal-103 in mucus-amended seawater at 120h vs. Psal-104 in mucus-amended seawater at 48h	0.352	-0.130	0.834	0.556
Psal-103 in mucus-amended seawater at 120h vs. Psal-104 in mucus-amended seawater at 72h	0.252	-0.230	0.734	0.974
Psal-103 in mucus-amended seawater at 120h vs. Psal-104 in mucus-amended seawater at 96h	-0.170	-0.652	0.312	1
Psal-103 in mucus-amended seawater at 120h vs. Psal-104 in mucus-amended seawater at 144h	-0.295	-0.777	0.187	0.867
Psal-103 in mucus-amended seawater at 120h vs. Psal-104 in mucus-amended seawater at 168h	-0.161	-0.643	0.321	1
Psal-103 in mucus-amended seawater at 144h vs. Psal-104 in mucus-amended seawater at 24h	-0.079	-0.561	0.403	1
Psal-103 in mucus-amended seawater at 144h vs. Psal-104 in mucus-amended seawater at 48h	0.227	-0.255	0.709	0.993
Psal-103 in mucus-amended seawater at 144h vs. Psal-104 in mucus-amended seawater at 72h	0.127	-0.355	0.609	1
Psal-103 in mucus-amended seawater at 144h vs. Psal-104 in mucus-amended seawater at 96h	-0.295	-0.777	0.188	0.868
Psal-103 in mucus-amended seawater in 144h vs. Psal-104 in mucus-amended seawater at 120h	-0.143	-0.625	0.339	1
Psal-103 in mucus-amended seawater at 144h vs. Psal-104 in mucus-amended seawater at 168h	-0.036	-0.518	0.446	1
Psal-103 in mucus-amended seawater at 168h vs. Psal-104 in mucus-amended seawater at 24h	-0.278	-0.760	0.204	0.924
Psal-103 in mucus-amended seawater at 168h vs. Psal-104 in mucus-amended seawater at 48h	0.028	-0.454	0.510	1
Psal-103 in mucus-amended seawater at 168h vs. Psal-104 in mucus-amended seawater at 72h	-0.072	-0.554	0.410	1
Psal-103 in mucus-amended seawater at 168h vs. Psal-104 in mucus-amended seawater at 96h	-0.493	-0.975	-0.011	0.038
Psal-103 in mucus-amended seawater at 168h vs. Psal-104 in mucus-amended seawater at 120h	-0.342	-0.824	0.140	0.617
Psal-103 in mucus-amended seawater at 168h vs. Psal-104 in mucus-amended seawater at 144h	-0.029	-0.511	0.453	1
